# Supplementary material for: Atomic Layer Deposition of Pt Nanoparticles within the Cages of MIL-101: A Mild and Recyclable Hydrogenation Catalyst
Source: Nanomaterials (Basel). 2016 Mar 9;6(3):45. doi: 10.3390/nano6030045 (PMC5302512; doi:10.3390/nano6030045)
Supplement: Supplementary file 1 [file nanomaterials-06-00045-s001.zip]

Archive with 2 entries (2 files):
- nanomaterials-118769-supplementary-movie.zip
- nanomaterials-118769-supplementary-final.pdf
